# Supplementary material for: Fully Automated Production of [68Ga]GaFAPI-46 with Gallium-68 from Cyclotron Using Liquid Targets
Source: Int J Mol Sci. 2023 Oct 12;24(20):15101. doi: 10.3390/ijms242015101 (PMC10606668; doi:10.3390/ijms242015101)
Supplement: Supplementary file 1 [file ijms-24-15101-s001.zip]

Archive with 1 entries (1 files):
- ijms-2629690-supplementary.pdf
